# Supplementary material for: Insights into microbial dysbiosis and Cutibacterium acnes CAMP factor interactions in acne vulgaris
Source: Microb Genom. 2025 Jul 16;11(7):001449. doi: 10.1099/mgen.0.001449 (PMC12265948; doi:10.1099/mgen.0.001449)
Supplement: Uncited Table S1. [file mgen-11-01449-s001.xlsx]

## Sheet: Sheet1
Table S1. List of primer sequences used for Real-time qPCR
Gene name	Forward Primer	Reverse Primer
CAMP1	ATTGCCTCGCTTCTGGATAC	CCAGGAGCTTGCCAATGATA
CAMP2	TCTGACTACTCTGACCAGATCC	TCGTCGAAGGGTCGTAGAA
CAMP3	CGACCGTGTACGTCAAGAA	CTTGTTGATCGCTTTGTACCC
CAMP4	CATTGCAGCACAAGGTCAAG	GGAGCTCGCCGGATTAATAG
CAMP5	GACGATCTGAAGGTCGCTAAG	GTTGAGCCTTGAGCTGTTTG
IL-8	CTGATTTCTGCAGCTCTGTG	GGGTGGAAAGGTTTGGAGTATG
IL-1β	TGCCACCTTTTGACAGTGATG	ATGTGCTGCTGCGAGATTTG
IL-6	AGTCCGGAGAGGAGACTTCA	ATTGCCATTGCACAACTCTTTTC
TNF-α	AGCCCACGTCGTAGCAAAC	GTGAGGAGCACGTAGTCGG
GAPDH	ACATCATCCCTGCATCCACTG	CCTGCTTCACCACCTTCTTG
