# Supplementary material for: Insights into microbial dysbiosis and Cutibacterium acnes CAMP factor interactions in acne vulgaris
Source: Microb Genom. 2025 Jul 16;11(7):001449. doi: 10.1099/mgen.0.001449 (PMC12265948; doi:10.1099/mgen.0.001449)
Supplement: Uncited Table S2. [file mgen-11-01449-s002.xlsx]

## Sheet: Sheet1
Table S2. Characteristics of Eligible Articles
First Author	Year of Publication	Nation	Sample type	Age	Number of Controls	Number of Cases
				(Mean±SD
				or range)
Schneider AM6	2023	USA	Skin surface, forehead	7-17	21	27
Nolan ZT28	2023	USA	Pilosebaceous follicles, cheek	12-29		15
Guo YM29	2023	China	N/A	21.72±4.80	8	18
Zhou L30	2022	China	Skin surface, cheek	22.50±12.62	19	74
Morss Walton31	2022	USA	N/A	N/A	9	7
Hrapovic N32	2022	Sweden	Skin surface	27.25±5.24		18
Cavallo I33	2022	Italy	Comedones, pustule	14.1±2		10
Xu XX34	2021	China	Comedones, pustule	21.6±2.4		14
Thompson KG35	2021	USA	Skin of the bilateral cheeks and nose	20-32	8	8
Loss M36	2021	USA	Comedone, inflammatory papule	18-40	14	14
Liu JX37	2021	China	Skin surface, cheek	22.80±3.07	19	20
Huang RY38	2021	Singapore	Skin surface, cheek	21-35		15
Li CX39	2019	China	Skin surface,	23.2±1.61	9	67
Dagnelie MA40	2019	France	severe acne on the back and mild‐to‐moderate acne on the face	16‐35	12	24
Dreno B41	2017	USA	Skin (cheeks, forehead, temple or chin)	23 ±6		26
Park SY42	2020	Korea	N/A	19.6±7.5		20
Jusuf NK43	2020	Indonesia	Non-inflammatory (closed comedone) and inflammatory lesions (pustule)	17-35		40
Fitz-Gibbon S9	2013	USA	Skin microcomedone (white head or black head)	22.2		49
