# Supplementary material for: Insights into microbial dysbiosis and Cutibacterium acnes CAMP factor interactions in acne vulgaris
Source: Microb Genom. 2025 Jul 16;11(7):001449. doi: 10.1099/mgen.0.001449 (PMC12265948; doi:10.1099/mgen.0.001449)
Supplement: Uncited Table S3. [file mgen-11-01449-s003.xlsx]

## Sheet: Sheet1
Table S3. Expression constructs of truncated CAMP factors
Protein	Actual expression sequences
CAMP2	ENLYFQGSVDTTTISATSTHELSASDARNSIQLLNAHIATLQSVQKSVPGSDYSDQIRDLLKAAFDLRGLIETLAHGGIPFYDPSTIMPRIKLVATTIDTIHTATTTLQNKVRPAHVELGLEVTKAVLLTANPASTAKELDAEGAALKARLEKVSQYPDLTPNDVATVYVRTNFSKTIWQVRANRDRYILGHKSAAVYKTLNHAITKAVGVRLNPKTTVGNIQAARTELLAAYQTAFNSPDVKKAAAS
CAMP3	LEQSAARQHAQVDAEQALAQVNARIAELHKMPQAQVPASEAPKVNYGEEIRKLLDTAFELRTAIESIIAGKVPPVDLSTIPARVDLLTTSVKTIQQANHNLVNKVEAAHVELGFSITRALIRTINPTSTAAQLAESKADVLSTYAKVAAYRDLKPTDAATVYVKNRLNTKIWQTRINRDKYLLGKNAEGYKAINKALTHATGVWFNPATTVKQVDDEVKALDLAFQAALDRRPADGKLRTNAA
CAMP4	ENLYFQGSVDTVNKTALTTDQIKAERSALNSRINMLQETQKAIPGSQYADQIEDLIKTALDLSGAIDTIAHGGVPAYDPATIVPRIHLAIDAADAIKTGNTTLQHKVKKAHVELGLEIAKASIVAINPASSVAQVQDEIKALKARIDKVSAYPDLSKDDTATIAYKQTLRKTIHEVRVGRNKNIVGKKDQAVVDTLNKEISKADKVRANAKSTVAQVDTAVDQLRAAYQTALNAPDKAKKAAAS
CAMP5	LVDAVSSNTADAHKLLEGVNGRITSLNDDLKVAKASLSPMEVIDTIADLLKQAKQLKAQLEKIVKGVVTFAKSIPARVELFLAMCDTTHTATLTFQDKVQNAHSTVFLAIAHAINVLITINSTPAQLTDEVAALKKAIAAAQAMPDLKPTDVATKYVRAKLGRLMVQVRFDRNTCVINYKDRDAVRLLNRAIIRAGQVRSNAWVRVADVDQAIKELKAAYQDALKAPNKKSAPASPSSCMPAADAPVAVAA
