# Supplementary material for: Insights into microbial dysbiosis and Cutibacterium acnes CAMP factor interactions in acne vulgaris
Source: Microb Genom. 2025 Jul 16;11(7):001449. doi: 10.1099/mgen.0.001449 (PMC12265948; doi:10.1099/mgen.0.001449)
Supplement: Uncited Table S4. [file mgen-11-01449-s004.xlsx]

## Sheet: TableS4
Table S4. X-ray data collection and parameters for C.acne CAMP factor 3
Data collection
Baseline	BL02U1
Wavelength(Å)	0.979183
Space group	P4122
Unit cell parameters
a, b, c (Å)	88.33, 88.33, 98.56
α, β, γ (°)	90, 90 ,90
Resolution range (Å)	50-2.43 (2.49-2.43)
Monomers in an asymmetric unit	1
No. of measured reﬂections	368906 (21944)
No. of unique reﬂections	15274 (1102)
Redundancy	24.15 (19.91)
Completeness (%)	100 (100)
I/σ (I)	56.34 (5.70)
Rmeasa (%)	7.11 (66.09)
CC1/2 (%)	99.96 (95.68)
Reﬁnement
Resolution range (Å)	44.20-2.43
No. of protein atoms	1734
No. of solvent/hetero-atoms	52
B factors (Å2)
protein	72.618
solvent	65.927
RMSD bond lengths (Å)	0.0062
RMSD bond angles (°)	1.2773
Rworkb (%)	24.31
Rfreec (%)	30.11
Clash score	5
Overall MolProbity score	1.79
Ramachandran plot d
Favored (%)	96.85
Outliers (%)	0.45
PDB code	9KX0
Values in the parentheses correspond to the highest-resolution shell.
aRmeas = Σh(n/n − 1)1/2Σi|Ii(h) − 〉I(h)〉|/ΣhΣiIi(h), where Ii(h) and 〉I(h)〉 are the ith and the mean measurement of the intensity of reﬂection h.
bRwork = Σh||Fo(h)| − |Fc(h)||/Σh|Fo(h)|, where Fo(h) and Fc(h) are the observed and calculated structure factors, respectively. No I/σ cutoff was applied.
cRfree is the R-value obtained for a test set of reﬂections consisting of a randomly selected 5% subset of the data set excluded from refinement.
dValues from the Molprobity server (http://molprobity.biochem.duke.edu/).
